# Supplementary material for: Canopy Density, but Not Bacterial Titers, Predicts Fruit Yield in Huanglongbing-Affected Sweet Orange Trees
Source: Plants (Basel). 2023 Jan 7;12(2):290. doi: 10.3390/plants12020290 (PMC9863558; doi:10.3390/plants12020290)
Supplement: Supplementary file 1 [file plants-12-00290-s001.zip]

Archive with 1 entries (1 files):
- plants-2019893-supplementary.pdf
